# Supplementary material for: An IKBKE variant conferring functional cGAS/STING pathway deficiency and susceptibility to recurrent HSV-2 meningitis
Source: JCI Insight. 2023 Nov 8;8(21):e173066. doi: 10.1172/jci.insight.173066 (PMC10721272; doi:10.1172/jci.insight.173066)
Supplement: Supporting data values [file jciinsight-8-173066-s191.xlsx]

## Sheet: Fig1A
Fig 1A
Pt	Number of disease episodes of
1	7
2	8
3	8
4	6
5	6
6	5
7	4
8	4
9	4
10	4
11	4
12	4
13	3
14	3
15	3

## Sheet: Fig2A
Fig2A
Controls		P1		Mother		Son
Mock	HSV2	Mock	HSV2	Mock	HSV2	Mock	HSV2
0	2067.01	1.6011	79.91	293.509	127.568	4.3	1395.5
0	3092.65	1.23	56.7861
0	1082.87	2.0553	84.9871
0.09	562.98
0	3151.89
0	3138.81
0	5473.09
0	134.83
1.24143	562.613
1.053	3320.87
0	5639.02
0	1072.76
0.672	783.55
1.139	2453.19
0	1324.16
0	4539.77
0.269	207.81
0	510.45

## Sheet: Fig2B
Fig2B
Controls		P1		Mother		Son
Mock	HSV2	Mock	HSV2	Mock	HSV2	Mock	HSV2
1.5	678.02	2.76	56.324	144.022	51.628	8.8675	1123.34
0.876	784.98	2.896	97.06
0.751	543.87	2.99	61.9
0.389	1134.02
0.871	1278.94
2.48	1522.35
0.784	2352.46
0	357.992
1.206	1391.16
1.373	786.23
0.283	172.71
0.436	98.25
0.926	887.62
0.925	1057.82
1.677	1032.09
1.628	692.06
2.316	201.09
2.01	917.96

## Sheet: Fig2C
Fig2C
Controls		P1		Mother		Son
Mock	HSV2	Mock	HSV2	Mock	HSV2	Mock	HSV2
1.792	92.393	5.924	26.38	48.502	36.654	13.386	118.757
1.666	185.654	4.289	33.86
1.661	185.26	18.069	20.16
4.198	122.419
4.528	135.839
2.345	36.29
3.491	99.231
1.983	67.028
2.61	90.96
2.041	34.923

## Sheet: Fig2D
Fig2D
Controls		P1		Mother		Son
Mock	HSV2	Mock	HSV2	Mock	HSV2	Mock	HSV2
6.74	28.692	1.643	119.324	9.471	159.32	2.672	107.024
4.863	147.672	4.324	97.345
1.216	129.762	3.945	110.37
4.147	127.46
0.937	76.349
2.46	106.983
1.343	63.045
3.429	23.964
2.646	139.023
2.245	116.05

## Sheet: Fig2I
Fig2I
Contols		P1
Mock	dsDNA	Mock	dsDNA
1	38.083	0.27	21.946
1.199	31.079	0.416	14.381
1	48.002	0.397	13.355
1	87.528	0.757	6.115
1	84.424	2.677	14.623
1	65.84	0.834	2.214
1.418	64.258	1.485	28.398
0.585	70.782	1.156	11.691
1	41.385

## Sheet: Fig2J
Fig2J
Contols		P1
Mock	pIC (In)	Mock	pIC (In)
1	288.212	0.27	1031.19
1.199	149.056	0.416	795.728
1	267.848	0.397	696.465
1	285.244	0.757	608.357
1	172.49	2.677	499.206
1	24.966	0.834	312.83
1.418	205.881	1.485	97.564
0.585	52.49	1.156	60.245
1	243.21

## Sheet: Fig2K
Fig2K
Contols		P1
Mock	pIC (Ex)	Mock	pIC (Ex)
1	0.967	0.27	2.238
1.199	2.066	0.416	0.93
1	1.634	0.397	1.031
1	1.886

## Sheet: Fig2L
Fig2L
Controls		P1
Mock	Sev	Mock	Sev
8.813e-05	0.050241	4.1544e-05	0.028389
0.00023501	0.057114	4.4526e-05	0.040186
0.00013312	0.063372	3.6544e-05	0.027763
4.2564e-05	0.019505
0.00010444	0.018841
7.8063e-05	0.017217
0.00044466	0.052193
0.00025014	0.051474
0.00032778	0.034315
8.6616e-05	0.034554
6.3848e-05	0.039418
0.00010517	0.030607

## Sheet: Fig2M
Fig2M
Controls		P1
Mock	IAV	Mock	IAV
8.813e-05	0.013276	4.1544e-05	0.007689
0.00023501	0.020263	4.4526e-05	0.0096311
0.00013312	0.0178244	3.6544e-05	0.00807258
4.2564e-05	0.0053919
0.00010444	0.0053361
7.8063e-05	0.00533609
0.00044466	0.022956
0.00025014	0.028458
0.00032778	0.0187756
8.6616e-05	0.010453
6.3848e-05	0.01256
0.00010517	0.00978644

[truncated: 55 more sheets: Fig2N, Fig2O, Fig2P, Fig3A, Fig3B, Fig3C, Fig3D, Fig3E, Fig3F, Fig4A, Fig4C, Fig4D, Fig4E, Fig4H, Fig4I, Fig4J, Fig5A, Fig5B, Fig5C, Fig5D …]
